# Supplementary material for: RNA Overwriting of Cellular mRNA by Cas13b-Directed RNA-Dependent RNA Polymerase of Influenza A Virus
Source: Int J Mol Sci. 2023 Jun 11;24(12):10000. doi: 10.3390/ijms241210000 (PMC10298375; doi:10.3390/ijms241210000)
Supplement: Supplementary file 1 [file ijms-24-10000-s001.zip]

Archive with 1 entries (1 files):
- ijms-2417650-supplementary.pdf
